# Supplementary material for: Exosomes from Human Periodontal Ligament Stem Cells Promote Differentiation of Osteoblast-like Cells and Bone Healing in Rat Calvarial Bone
Source: Biomolecules. 2024 Nov 17;14(11):1455. doi: 10.3390/biom14111455 (PMC11591890; doi:10.3390/biom14111455)
Supplement: Supplementary file 1 [file biomolecules-14-01455-s001.zip]

Archive with 1 entries (1 files):
- biomolecules-3193913-supplementary.pdf
